# Supplementary material for: Pharmacogenomics of CYP2D6, CYP2C19, CYP2C9, and Clinical Determinants of Fluoxetine–Norfluoxetine Pharmacokinetics in Real-World Clinical Conditions
Source: Pharmaceutics. 2025 Dec 28;18(1):41. doi: 10.3390/pharmaceutics18010041 (PMC12845259; doi:10.3390/pharmaceutics18010041)
Supplement: Supplementary file 1 [file pharmaceutics-18-00041-s001.zip]

Archive with 1 entries (1 files):
- pharmaceutics-4029390-supplementary.pdf
